# Supplementary material for: A New Species of the Genus Microhyla (Amphibia: Anura: Microhylidae) from the Dabie Mountains, China
Source: Animals (Basel). 2022 Oct 22;12(21):2894. doi: 10.3390/ani12212894 (PMC9658793; doi:10.3390/ani12212894)
Supplement: Supplementary file 1 [file animals-12-02894-s001.zip]

Archive with 1 entries (1 files):
- animals-1939995-supplementary.xlsx
