# Supplementary material for: A New Species of the Genus Microhyla (Amphibia: Anura: Microhylidae) from the Dabie Mountains, China
Source: Animals (Basel). 2022 Oct 22;12(21):2894. doi: 10.3390/ani12212894 (PMC9658793; doi:10.3390/ani12212894)
Supplement: Supplementary file 1 [file animals-12-02894-s001.zip › animals-1939995-supplementary.xlsx]

## Sheet: Table S1
Supplementary Table1. Specimens of Microhyla and Nanohyla used in the morphological and molecular analyses.
	Species	Voucher No.	Loaction	12s	16s	COI
1	M. dabieshanensis sp. nov.	AHU2021QP01	Jingzhai, Luan, Anhui, China	OM414706	OM414712	OM416524
2	M. dabieshanensis sp. nov.	AHU2021QP02	Jingzhai, Luan, Anhui, China	OM414707	OM414713	OM416525
3	M. dabieshanensis sp. nov.	AHU2021QFL01	Huoshan, Luan, Anhui, China	OM414708	OM414714	OM416526
4	M. dabieshanensis sp. nov.	AHU2021QFL02	Huoshan, Luan, Anhui, China	OM414709	OM414715	OM416527
5	M. dabieshanensis sp. nov.	AHU2021BJH01	Yuexi, Anqing, Anhui, China	OM414710	OM414716	OM416528
6	M. dabieshanensis sp. nov.	AHU2021MDS01	Yuexi, Anqing, Anhui, China	OM414711	OM414717	OM416529
7	M. mixtura	CIB20170526003	Hua’e mountain, Wanyuan, Sichuan, China	MH234531	MH234542	MH234559
8	M. mixtura	CIBZMH2017061201	Yangxian, Hanzhong, Shaanxi, China	MH234526	MH234532	MH234549
9	M. mixtura	CIBZMH2017061202	Yangxian, Hanzhong, Shaanxi, China	MH234527	MH234533	MH234550
10	M. mixtura	CIBZMH2017061203	Yangxian, Hanzhong, Shaanxi, China	MH234528	MH234534	MH234551
11	M. mixtura	CIB20170526001	Hua’e mountain, Wanyuan, Sichuan, China	MH234529	MH234540	MH234557
12	M. mixtura	CIB20170526002	Hua’e mountain, Wanyuan, Sichuan, China	MH234530	MH234541	MH234558
13	M. okinavensis	IABHU5263	Okinawa, Japan	AB303950	AB303950	AB303950
14	M. okinavensis	Haplotype: Moki-Jp2	Ishigaki, Japan	——	AB530635	——
15	M. fanjingshanensis	CIBFJS20180425006	Fanjing Mountain, Yinjiang, Guizhou, China	MK087853	MK087856	MK087859
16	M. fanjingshanensis	CIBFJS20180425007	Fanjing Mountain, Yinjiang, Guizhou, China	MK087854	MK087857	MK087860
17	M. fanjingshanensis	CIBFJS20180425012	Fanjing Mountain, Yinjiang, Guizhou, China	MK087855	MK087858	MK087861
18	M. beilunensis	CIBBL002	Beilun, Ningbo, Zhejiang, China	MH234521	MH234535	MH234543
19	M. beilunensis	CIBBL003	Beilun, Ningbo, Zhejiang, China	MH234522	MH234536	MH234544
20	M. beilunensis	CIBBL004	Beilun, Ningbo, Zhejiang, China	MH234523	MH234537	MH234545
21	M. beilunensis	CIBBL005	Beilun, Ningbo, Zhejiang, China	MH234524	MH234538	MH234546
22	M. beilunensis	CIBBL006	Beilun, Ningbo, Zhejiang, China	MH234525	MH234539	MH234547
23	M. mymensinghensis	Morn-Bd10	Golapganj, Sylhet, Bangladesh	——	AB543607	——
24	M. chakrapanii	——	Andaman Islands, India	——	MH807389	——
25	M. fissipes	AHU2021HT01	Yuexi, Anqing, Anhui, China	OM670156	OM640026	OM640027
26	M. fissipes		Taiwan, China	MF673131	MF673131	MF673131
27	M. mukhlesuri	ZISP: FN-00236	Laos: Khammouan, Nakai-Nam Theun	——	AB543609	——
28	M. borneensis	KUHE 53165	Serapi, Sarawak, Malaysia	AB598305	AB598329	——
29	M. malang	KUHE 53018	Serapi, Sarawak, Malaysia	AB598295	AB598319	——
30	M. orientalis	KUHE 55048	Wongaya Gede, Bali, Indonesia	AB781454	AB781465	——
31	M. mantheyi	KUHE 15726	Templer Park, Selangor, Malaysia	AB598309	AB598333	——
32	M. achatina	MZB Amp 16402	Ungaran, Java, Indonesia	AB634598	AB634656	——
33	M. gadjahmadai	MZB Amph 15292	Sumatra, Lampung, Indonesia	MK034333	MK034333	——
34	M. kodial	F1	Mangaluru, Karnataka, India	——	MF919453	——
35	M. heymonsi	——	——	AY458596	AY458596	AY458596
36	M. berdmorei	CAS204876	Alaungdaw Kathapa National Park, Sagaing, Myanmar	——	KC179981	——
37	M. fowleri	KUHE 21992	Mae Yom, Phrae, Thailand	AB634609	AB634667	——
38	M. pulchra	——	Yingping mountain, Guangdong, China	KF798195	KF798195	KF798195
39	M. laterite	GL3302	Manipal, Karnataka, India	KT600663	KT600670	——
40	M. zeylanica	DZ 1419	Horton plains, Sri Lanka	——	MH807428	——
41	M. darreli	ZSI/WGRC/V/A/962	Thiruvananthapuram, Karamana, India	——	MH807390	——
42	M. karunaratnei	DZ 1529	Morningside, Sinharaja, Sri Lanka	——	MH807392	——
43	M. sholigari	GL3360	Biligirirangan Hills, Karnataka, India	KT600668	KT600675	——
44	M. superciliaris	KUHE 52558	Pahang, Temerloh, Malaysia	AB634624	AB634682	——
45	M. butleri	——	China	KT285802	KT285802	KT285802
46	M. taraiensis	JRK201525	Jamun Khadi, Jhapa,district, Nepal	——	MF496241	MF496241
47	M. ornata	ZSIK-A9119	Dharwad, Karamana, India	AB201177	AB201188	——
48	M. nilphamariensis	MHLB00206	Berakhuti, Barua, Nilphamari, Bangladesh	——	LC090057	——
49	M. rubra	released (toe tip)	Karnataka, India	AB201181	AB201192	——
50	M. mihintalei	DZ1410	Makandura, Sri Lanka	——	KU214857	——
51	M. palmipes	MZB Amp 16255	Bedegul, Bali, Indonesia	AB634612	AB634670	——
52	Nanohyla annectens	KUHE 53373	Selangor, Genting, Malaysia	AB634600	AB634658	——
53	Nanohyla marmorata	KUHE 32455	Houapan, Xamneua, Laos	AB634610	AB634668	——
54	Nanohyla perparva	KUHE 53675	Sarawak, Mulu, Malaysia	AB634615	AB634673	——
55	Nanohyla petrigena	BORN 22412	Sabah, Maliau Basin, Malaysia	AB634616	AB634674	——
56	Nanohyla nanapollexa	PT-484	Ngoc Linh mt., Vietnam	——	KM509164	KM509829
57	Nanohyla pulchella	VNMN 7389	Viet Nam: Lam Dong, Bi Doup Nui Ba	MN475194	MN475194	——
58	Nanohyla hongiaoensis	CIB-VNMN 07483	Viet Nam: Lam Dong, Bi Doup Nui Ba	MN475177	MN475177	——
59	Nanohyla annamensis	VNMN07700	Vietnam: Lam Dong, Bi Duop Nui Ba	MT808955	MT808955	——
60	M. ninhthuanensis	HAO185	Vietnam: Ninh Thuan, Phuoc Binh	MT808934	MT808934	——
61	M. daklakensis	VNMN06818	Vietnam: Dak Lak, Nam Kar	MT808945	MT808945	——
62	M. pineticola	VNMN07719	Vietnam: Lam Dong, Bi Duop Nui Ba	MT819964	MT819964	——
63	Kaloula verrucosa	——	——	MG962359	MG962359	MG962359
64	Dyscophus antongilii	MVZ 149723	——	JX564863	JX564863	JX564863
64	M. neglecta	VNMN07344	Vietnam: Lam Dong, Bi Duop Nui Ba	MT808928	MT808928	——
65	M. irrawaddy	ZMMU A5966	Myanmar, Magway, Pakkoku	MK208928	MK208928	——
66	Kaloula verrucosa	——	——	MG962359	MG962359	MG962359
67	Dyscophus antongilii	MVZ 149723	——	JX564863	JX564863	JX564863

## Sheet: Table S2
Supplementary Table2. Measurements of the adult specimens of Microhyla dabieshanensis sp. nov., M. fanjingshanensis, M. mixtura and M. beilunensis. All unit in mm.
Species	Locality	Voucher	Sex	SVL	HDL	HDW	SL	IND	IOD	UEW	ED	LAL	LW	HAL	HLL	TL	TW	TFL	FL
M. Dabieshanensis sp. nov	Dabie Mountain, Luan, Anhui, China	AHU2021QFL01	Male	20.9	5.1	6.1	3.2	1.7	2.4	1.6	2.2	8.7	1.5	5.4	39.6	11.5	3.1	16.3	11.5
M. Dabieshanensis sp. nov	Dabie Mountain, Luan, Anhui, China	AHU2021QFL02	Male	21.2	5.6	6.4	3.2	1.6	1.8	1.4	1.9	9.3	1.5	5.5	39.2	10.8	3.4	17	11.4
M. Dabieshanensis sp. nov	Dabie Mountain, Luan, Anhui, China	AHU2021QFL03	Male	19.1	4.7	7.7	3.1	1.7	2.7	1.7	2	8.6	1.4	5.1	39.3	11.1	3.1	16.5	11.4
M. Dabieshanensis sp. nov	Dabie Mountain, Luan, Anhui, China	AHU2021QFL04	Male	20	4.8	7.6	2.9	1.7	2.1	1.6	2.2	8.7	1.5	5.3	39.2	11	3.1	17	11.5
M. Dabieshanensis sp. nov	Dabie Mountain, Luan, Anhui, China	AHU2021QP01	Male	21.7	4.8	6.9	2.8	1.7	2.4	1.7	1.9	9.5	1.5	5.5	41.4	11.8	3.1	18	12.5
M. Dabieshanensis sp. nov	Dabie Mountain, Luan, Anhui, China	AHU2021QP01	Male	21.3	5	6.6	3.3	1.9	2.5	1.7	2.3	9.2	1.6	5	40.1	11.7	3.2	17.2	11.5
M. Dabieshanensis sp. nov	Dabie Mountain, Luan, Anhui, China	AHU2021QP02	Male	21.1	4.9	6.3	3.3	2	2.5	1.7	2	8.6	1.5	5.4	38.4	10.8	3.3	17.1	11.9
M. Dabieshanensis sp. nov	Dabie Mountain, Luan, Anhui, China	AHU2021QP03	Male	21.7	4.9	6.5	3.3	1.9	3.2	1.7	2.2	9.1	1.6	5.8	40.8	12.1	3.1	17.8	12.4
M. Dabieshanensis sp. nov	Dabie Mountain, Luan, Anhui, China	AHU2021QP04	Male	19.7	5.1	6.5	3	1.8	2.3	1.7	2.3	8.5	1.4	5.2	37.9	11.2	3.2	16.1	11.3
M. Dabieshanensis sp. nov	Dabie Mountain, Luan, Anhui, China	AHU2021QP05	Male	20.5	5.2	6.2	3.4	2	2.8	1.6	2.3	9.1	1.5	5.3	37.8	10.9	3.1	16.5	11.6
M. Dabieshanensis sp. nov	Dabie Mountain, Luan, Anhui, China	AHU2021QP06	Male	20.7	5.2	6.5	3.2	1.8	2.6	1.6	2.1	9.2	1.5	5.2	39.4	12	3	16.3	12.7
M. Dabieshanensis sp. nov	Dabie Mountain, Luan, Anhui, China	AHU2021QP07	Male	21.1	5.2	6.6	3.4	2.1	2.9	1.6	1.9	8.7	1.6	5.3	39.8	11.6	3	17	12.3
M. Dabieshanensis sp. nov	Dabie Mountain, Luan, Anhui, China	AHU2021QP08	Male	22.5	5.6	7.2	3.3	2	3.1	1.6	2.6	9.8	1.5	6.2	43.3	12.1	3.1	18.7	13.8
M. Dabieshanensis sp. nov	Dabie Mountain, Luan, Anhui, China	AHU2021QP09	Male	20.4	4.9	7	3.2	2.3	2.7	1.6	2.3	8.5	1.5	5.8	37.5	11.2	2.9	16.3	12.2
M. Dabieshanensis sp. nov	Dabie Mountain, Luan, Anhui, China	AHU2021QP10	Female	26.65	6.43	8.19	3.83	2.1	2.6	1.73	2.53	10.39	2.04	6.21	47.26	14.02	4.16	20.58	15.21
M. Dabieshanensis sp. nov	Dabie Mountain, Luan, Anhui, China	AHU2021BJH01	Female	25.51	7.05	6.92	3.37	1.96	2.7	1.81	2.28	9.67	1.76	6.17	41.9	14.47	3.34	18.4	13.1
M. Dabieshanensis sp. nov	Dabie Mountain, Luan, Anhui, China	AHU2021BJH02	Female	25.28	7.51	7.23	3.39	1.93	3	1.93	2.73	9.84	2.31	6.18	41.57	15.05	3.77	19.64	13.63
M. Dabieshanensis sp. nov	Dabie Mountain, Luan, Anhui, China	AHU2021MDS01	Female	25.03	7.36	7.16	4.14	2.16	2.8	1.7	2.58	10.27	1.67	6.16	39.8	13.57	3.45	19.71	13.75
M. Dabieshanensis sp. nov	Dabie Mountain, Luan, Anhui, China	AHU2021MDS02	Female	24.9	7.53	6.67	3.55	2.1	2.6	1.71	2.56	10.12	1.75	6.11	40.27	14.61	3.37	19.58	14.2
M. Fanjingshanenensis	Fanjing Mountain Nature Reserve, Yinjiang, Guizhou, China	CIBFJS20180425006	Male	22.7	8.8	10.3	3.4	2.4	2	1.7	2.4	8.7	1.9	5.4	38.9	13.2	4.3	18.2	13.3
M. Fanjingshanensis	Fanjing Mountain Nature Reserve, Yinjiang, Guizhou, China	CIBFJS20180425007	Male	21.9	8.8	9.9	3.4	2.8	2.3	1.6	2.3	9.2	1.5	5.7	37.7	13.7	4.3	18.3	13.8
M. Fanjingshanensis	Fanjing Mountain Nature Reserve, Yinjiang, Guizhou, China	CIBFJS20180425008	Male	22	7.6	9.1	2.9	2.4	2.2	1.5	1.9	9.1	1.8	5.6	36.6	14	4	17.6	13.4
M. Fanjingshanensis	Fanjing Mountain Nature Reserve, Yinjiang, Guizhou, China	CIBFJS20180425009	Male	20.8	8.8	9.4	3	2.5	2.2	1.7	2.5	9.2	1.4	5.4	36	13.5	3.9	18.2	13.2
M. Fanjingshanensis	Fanjing Mountain Nature Reserve, Yinjiang, Guizhou, China	CIBFJS20180425010	Male	20.8	8	8.8	3.2	2.2	2.2	1.9	2.2	8	1.6	5.9	38	12.7	3.9	17.2	12.9
M. Fanjingshanensis	Fanjing Mountain Nature Reserve, Yinjiang, Guizhou, China	CIBFJS20180425004	Male	22.2	7.9	9.1	3.2	2.2	2.2	1.6	2.6	9.4	1.9	5.7	38	12.4	4	17.4	12.5
M. Fanjingshanensis	Fanjing Mountain Nature Reserve, Yinjiang, Guizhou, China	CIBFJS20180425002	Male	19	7.4	8.8	3	2.2	2	1.4	2.5	9.4	2	5.9	36.9	12.4	3.7	17.7	12.7
M. Fanjingshanensis	Fanjing Mountain Nature Reserve, Yinjiang, Guizhou, China	CIBFJS20180425003	Male	21.8	8.5	9.8	3.1	2.1	2	1.5	2.4	8.8	1.5	5.2	37.2	14.3	3.9	19.2	14
M. Fanjingshanensis	Fanjing Mountain Nature Reserve, Yinjiang, Guizhou, China	CIBFJS20180425011	Male	21.3	7.3	8.7	2.9	2.4	1.8	1.7	2.1	9.8	1.5	5.9	37.2	13.9	3.7	18.7	13.1
M. Fanjingshanensis	Fanjing Mountain Nature Reserve, Yinjiang, Guizhou, China	CIBFJS20180425013	Male	21.7	8	9.2	3.1	2.6	2	1.8	2.4	9.5	1.6	6	39.7	12.5	4.2	17.7	12.9
M. Fanjingshanensis	Fanjing Mountain Nature Reserve, Yinjiang, Guizhou, China	CIBFJS20180425005	Female	23	8.6	10.4	3.5	2.5	2.4	2	2.6	9.5	2.1	6.1	40.6	14.6	4.7	17.4	14.2
M. Fanjingshanensis	Fanjing Mountain Nature Reserve, Yinjiang, Guizhou, China	CIBFJS20180425012	Female	22.5	8.7	10.2	3.4	2.4	2.3	1.8	2.6	9	1.9	6.2	41	14	4.5	19.5	14.4
M. beilunensis	Chaiqiao, Beilun, Ningbo, Zhejiang, China	A97001	Male	22.2	6.6	7.6	2.9	2.2	2.1	1.8	2.7	8.8	1.4	5.8	35.6	11.9	3.5	16.5	11.7
M. beilunensis	Chaiqiao, Beilun, Ningbo, Zhejiang, China	A97002	Male	22.5	6.7	8.3	2.9	2	2.3	1.8	2.5	8.5	1.4	5.2	35.4	12.5	3.5	16.8	12
M. beilunensis	Chaiqiao, Beilun, Ningbo, Zhejiang, China	A97003	Male	23.1	7.1	8.8	3	2.4	2.5	1.9	3.2	9.2	1.7	5.5	37.4	12.7	4	17.2	12.4
M. beilunensis	Chaiqiao, Beilun, Ningbo, Zhejiang, China	A97004	Male	23.4	6.7	9.4	2.7	2.7	2.1	1.9	3.2	9.4	1.7	5.8	36.7	12.2	3.8	17.3	12.5
M. beilunensis	Chaiqiao, Beilun, Ningbo, Zhejiang, China	A97005	Male	21.9	6.3	7.5	2.6	2.3	2.8	1.8	2.7	8.6	1.5	5.4	35.5	11.8	3.5	16.3	11.6
M. beilunensis	Chaiqiao, Beilun, Ningbo, Zhejiang, China	A97006	Male	22.1	6.6	7.8	2.7	2.4	2.8	1.8	3	9	1.5	5.1	36.7	12.3	3.7	16.5	12
M. beilunensis	Chaiqiao, Beilun, Ningbo, Zhejiang, China	A97007	Male	22	6.5	7.4	2.6	2.2	2.5	1.6	2.8	8.8	1.5	5.2	34.2	11.9	3.1	16.3	11.7
M. beilunensis	Chaiqiao, Beilun, Ningbo, Zhejiang, China	A97008	Male	20.8	6	7.8	2.5	1.9	2.4	1.7	2.5	8.7	1.2	5	34	11.5	3.1	16	11.3
M. beilunensis	Chaiqiao, Beilun, Ningbo, Zhejiang, China	A97009	Male	21.4	6.2	7.9	2.7	2.2	2.6	1.9	2.9	8.8	1.3	5.2	35.2	11.8	3.3	16.5	11.4
M. beilunensis	Chaiqiao, Beilun, Ningbo, Zhejiang, China	A97010	Male	19.3	5.8	7.1	2.5	2	2.4	1.4	2.4	7.8	1.1	5.1	31.6	9	3.2	13.9	10.5
M. beilunensis	Chaiqiao, Beilun, Ningbo, Zhejiang, China	A97011	Male	22.9	6.8	7.8	2.8	2.4	2.8	1.8	2.7	9.2	1.6	5.3	36	12.4	3.6	16.9	12.3
M. beilunensis	Chaiqiao, Beilun, Ningbo, Zhejiang, China	A97012	Male	21.2	6.3	7.5	2.4	2.3	2.4	1.8	2.4	8.5	1.4	5	34.4	11.4	3.1	15.1	11
M. beilunensis	Chaiqiao, Beilun, Ningbo, Zhejiang, China	A97013	Male	19.3	5.7	7	2.3	2	2.3	1.3	2.3	7.8	1.3	4.8	30.2	10.7	3	14	10.4
M. beilunensis	Chaiqiao, Beilun, Ningbo, Zhejiang, China	A97014	Male	22.3	6.9	8	3	2.2	2.5	1.8	2.6	8.9	1.4	5.3	37.9	12.1	3.3	17	11.7
M. beilunensis	Chaiqiao, Beilun, Ningbo, Zhejiang, China	A97015	Male	20	6.1	7.6	2.6	1.9	2.4	1.6	2.6	8	1.4	5	32.2	10.8	3.2	14.7	10.4
M. beilunensis	Chaiqiao, Beilun, Ningbo, Zhejiang, China	A97016	Male	20.4	6.5	7.6	2.9	2.1	2.9	1.7	2.8	9	1.6	5.7	34.2	11.1	3.2	15.5	11.4
M. beilunensis	Chaiqiao, Beilun, Ningbo, Zhejiang, China	A97017	Male	19.1	5.7	7.1	2.6	1.9	2.8	1.6	2.7	8.5	1.4	5.2	32.5	10.7	3.2	14.6	9.9
M. beilunensis	Chaiqiao, Beilun, Ningbo, Zhejiang, China	A97018	Male	21.8	6.7	7.5	2.7	2.1	2.9	1.6	2.7	8.6	1.4	6	34.8	11.7	3.3	16.6	11.6
M. beilunensis	Chaiqiao, Beilun, Ningbo, Zhejiang, China	A97019	Male	21.4	6	7.7	2.7	2.1	2.6	1.7	3	8.6	1.5	5.1	33	11	3	15.1	10.6
M. beilunensis	Chaiqiao, Beilun, Ningbo, Zhejiang, China	A97020	Male	22.4	6.8	8.1	2.6	3	3	1.8	3.1	8.8	1.4	5.5	36.7	12.2	3.6	16.7	11.7
M. beilunensis	Chaiqiao, Beilun, Ningbo, Zhejiang, China	A97021	Male	21.2	6	8	2.7	2	2.9	1.8	2	8.5	1.5	5.5	34	12.3	3.5	17	12
M. beilunensis	Chaiqiao, Beilun, Ningbo, Zhejiang, China	A97022	Male	21.6	6.5	7.5	2.7	2.2	3	1.8	2.7	8.8	1.4	5	34.5	11.6	3.2	16.1	11.5
M. beilunensis	Chaiqiao, Beilun, Ningbo, Zhejiang, China	A97023	Male	21.7	6.3	7.6	2.8	2	2.7	1.9	2.8	8.6	1.4	5.3	35.1	11.6	3	16.1	11.3
M. beilunensis	Chaiqiao, Beilun, Ningbo, Zhejiang, China	A980059	Male	22.1	6.4	8.4	2.9	2.1	2.5	1.6	3.1	8.5	1.5	5.4	37.7	12.2	3.7	16.7	11.8
M. beilunensis	Chaiqiao, Beilun, Ningbo, Zhejiang, China	A980060	Male	23	7.2	7.8	2.8	2.1	2.6	1.7	3.1	8.6	1.4	5.4	36.9	12.7	3.6	17.4	12.3
M. beilunensis	Chaiqiao, Beilun, Ningbo, Zhejiang, China	A980063	Male	21.6	6.5	7.2	2.5	1.9	2.5	1.7	2.8	8.8	1.4	5.7	35.1	11.8	3.6	16.1	11.5
M. beilunensis	Chaiqiao, Beilun, Ningbo, Zhejiang, China	A980064	Male	23.7	6.2	7.8	2.7	1.9	2.4	1.7	3.2	8.8	1.5	5.7	37.8	11.6	3.6	17.7	12.2
M. beilunensis	Chaiqiao, Beilun, Ningbo, Zhejiang, China	A980065	Male	23.3	6	7.5	2.6	2.1	2.4	1.6	3.3	8.6	1.4	5	33.9	11.4	3.3	16.4	10.9
M. beilunensis	Chaiqiao, Beilun, Ningbo, Zhejiang, China	A980066	Male	22.6	6.3	7.2	2.6	2	2.3	1.6	3	8.6	1.4	5.1	33.9	11.4	3.4	16.3	11.7
M. beilunensis	Chaiqiao, Beilun, Ningbo, Zhejiang, China	A980067	Male	23.7	6.8	8.9	2.7	2.1	3	1.6	2.9	9.2	1.4	5.9	36.9	12.3	3.4	16.8	11.9
M. beilunensis	Chaiqiao, Beilun, Ningbo, Zhejiang, China	BL001	Male	22	6.1	7.6	2.8	2	2.3	1.5	2.8	8.9	1.4	5.2	35.9	12.1	3.7	17.1	11.1
M. beilunensis	Chaiqiao, Beilun, Ningbo, Zhejiang, China	BL002	Male	21.6	6.1	7.6	2.5	1.9	2.3	1.5	2.8	8.8	1.4	5	35.5	11.7	3.7	16.3	11.3
M. beilunensis	Chaiqiao, Beilun, Ningbo, Zhejiang, China	BL003	Male	22.3	6.4	7.4	3	2.2	2.5	1.6	2.9	9.1	1.5	5.5	37	11.8	3.4	16.1	11.8
M. beilunensis	Chaiqiao, Beilun, Ningbo, Zhejiang, China	BL004	Male	22.6	6.1	7	3	2.1	2.4	1.5	2.8	8.8	1.4	5.4	37.4	12.1	3.9	16.5	11.6
M. beilunensis	Chaiqiao, Beilun, Ningbo, Zhejiang, China	BL005	Male	21.5	6	7.4	2.7	1.9	2.2	1.6	2.7	9	1.4	5.2	34.2	11	3.2	16.1	10.9
M. beilunensis	Chaiqiao, Beilun, Ningbo, Zhejiang, China	BL006	Male	21.8	6.1	7.3	2.9	2	2.6	1.7	2.9	9	1.5	5.4	32.5	12.1	3.6	17.3	11.6
M. beilunensis	Chaiqiao, Beilun, Ningbo, Zhejiang, China	BL007	Male	23	6.4	7.7	2.9	2.2	2.2	1.6	2.8	8.6	1.4	5.1	36.5	11.7	3.5	16.2	10.7
M. beilunensis	Chaiqiao, Beilun, Ningbo, Zhejiang, China	A97024	Female	28.3	8	8.5	3.2	2.4	2.7	1.9	3.1	10.3	1.4	5.8	42.6	14.4	4	20.3	13.4
M. beilunensis	Chaiqiao, Beilun, Ningbo, Zhejiang, China	A980061	Female	26.4	6.8	8.6	2.8	2.3	2.6	2	3	9.5	1.5	6	39.8	12.9	3.9	18.5	12.9
M. beilunensis	Chaiqiao, Beilun, Ningbo, Zhejiang, China	A980062	Female	28	7.6	8.9	3.4	2.4	3.1	2.1	3.3	10.1	1.4	6.7	42.4	14.5	3.8	20.5	13.4
M. beilunensis	Chaiqiao, Beilun, Ningbo, Zhejiang, China	A97025	Female	27.6	7.2	7.5	3.1	2.3	3	1.8	2.9	10.1	1.4	6.1	39.9	13.5	3.7	18.9	13
M. mixtura	Hua’e mountain, Wanyuan, Sichuan, China	CIB20170526001	Male	22	6.3	7.4	3.1	1.9	2.6	1.5	2.7	9.3	1.2	5.8	40.2	13.8	3.5	18.9	13.1
M. mixtura	Hua’e mountain, Wanyuan, Sichuan, China	CIB20170526002	Male	22.2	6.3	7.2	2.8	2.1	3	1.5	2.9	9.3	1.2	5.9	39.9	13.3	3.8	18.4	12.9
M. mixtura	Hua’e mountain, Wanyuan, Sichuan, China	CIB20170526003	Male	25.2	6.6	7.5	3	2.2	3.1	1.6	2.6	10.5	1.4	6.1	42.7	14.4	3.8	19.7	13.2
M. mixtura	Hua’e mountain, Wanyuan, Sichuan, China	CIB20170526008	Male	20.7	5.8	6.5	2.7	1.9	2.9	1.4	2.8	9.4	1.2	5.6	35.9	12.6	3.2	18	12.3
M. mixtura	Hua’e mountain, Wanyuan, Sichuan, China	CIB20170526009	Male	18.8	5.8	6.3	2.7	1.8	2.5	1.4	2.5	7.9	1.1	4.7	33	11.1	2.6	15.4	10.9
M. mixtura	Hua’e mountain, Wanyuan, Sichuan, China	CIB20170526010	Male	22.2	6.3	7.8	2.9	1.8	2.7	1.5	2.6	9.9	1.4	5.9	39.5	13.1	3.5	18.8	12.7
M. mixtura	Hua’e mountain, Wanyuan, Sichuan, China	CIB20170526011	Male	22.2	6.2	7.7	2.8	1.8	2.7	1.5	2.8	10.1	1.4	6	38.8	13	3.4	18.2	12.8
M. mixtura	Hua’e mountain, Wanyuan, Sichuan, China	CIB20170526012	Male	24	6.5	8.2	3.1	2	3.1	1.7	2.9	10.5	1.4	6.5	41.4	13.8	3.6	20.3	14.2
Note: 8 males of M. mixtura, 37 males and 4 females of M. beilunensis, and 14 males and 2 females of M. fanjingshanensis, were obtained from the available literature zhang et al. 2018 and Li et al. 2019.

## Sheet: Table S3
Supplementary Table 3. Uncorrected p-distance on 16S rRNA gene between Microhyla species included in the phylogenetic analyses (below the diagonal), and standard error estimates (above the diagonal).
Speices	1	2	3	4	5	6	7	8	9	10	11	12	13	14	15	16	17	18	19	20	21	22	23	24	25	26	27	28	29	30	31	32	33	34	35	36	37	38	39	40	41	42	43	44	45	46	47
1 Microhyla dabieshanensis sp. nov.		0.00671398	0.00607841	0.00796307	0.00676139	0.00663636	0.0084314	0.00986246	0.0135356	0.0132171	0.0110007	0.0106162	0.0108543	0.0110319	0.0110757	0.0106923	0.0140508	0.0145	0.0123922	0.0130754	0.0124713	0.0128618	0.0135742	0.0123723	0.0129648	0.0135679	0.0124776	0.0123892	0.0105138	0.0106836	0.0106267	0.0128318	0.00665585	0.00889101	0.00902085	0.00945094	0.0100835	0.0126676	0.0144452	0.013733	0.0135406	0.0131663	0.0123611	0.0123601	0.0135849	0.0112678	0.0104404
2 Microhyla mixtura	0.02407		0.00599751	0.00938882	0.00797648	0.00723602	0.00909697	0.010682	0.0136797	0.0133545	0.0110207	0.0106393	0.0116977	0.0113252	0.0113672	0.0112414	0.0142733	0.014265	0.0128717	0.0135778	0.0133223	0.0133162	0.01403	0.0133002	0.0133518	0.013908	0.0131161	0.0129353	0.0108193	0.0113112	0.0110711	0.0134117	0.00668308	0.00948123	0.00961805	0.0098881	0.0100217	0.0131105	0.0142632	0.013942	0.0138299	0.0131371	0.0126266	0.0130212	0.0137904	0.0120591	0.0109394
3 Microhyla okinavensis	0.0196937	0.0196937		0.00885289	0.0081682	0.00624059	0.00858127	0.0104156	0.0132445	0.0130588	0.0109594	0.0108404	0.0108993	0.0110049	0.0112992	0.0109103	0.0138915	0.0142365	0.0125846	0.0129256	0.0129767	0.0130435	0.0138986	0.0130649	0.0136925	0.013847	0.0128952	0.0130169	0.0107789	0.0106888	0.0107225	0.0129787	0.00298241	0.00966124	0.00975774	0.00937748	0.0101482	0.0125552	0.0137045	0.013461	0.0133203	0.0128954	0.0118896	0.0127045	0.0138108	0.0112209	0.0102342
4 Microhyla kuramotoi	0.0328228	0.04814	0.0393873		0.00747403	0.00803108	0.0106229	0.0111956	0.0141109	0.0138234	0.0118075	0.0117518	0.0110663	0.0109175	0.0109545	0.0106162	0.0145921	0.0147107	0.012887	0.012777	0.0128358	0.0134509	0.0140064	0.0133404	0.0138464	0.014351	0.0134263	0.0132202	0.011434	0.0105466	0.0116907	0.0136759	0.00943434	0.0113526	0.0113712	0.0113526	0.0103678	0.0124869	0.0149363	0.0141375	0.0139257	0.0133291	0.0128617	0.0124883	0.0141927	0.0110036	0.0115713
5 Microhyla fanjingshanensis	0.02407	0.0371991	0.0371991	0.0284464		0.00658664	0.0096999	0.0101537	0.0135503	0.013113	0.0104266	0.0107009	0.0107207	0.010392	0.0109319	0.0105478	0.0142815	0.014051	0.0123999	0.0130389	0.012457	0.0126868	0.013079	0.0127219	0.0129294	0.0135035	0.0126251	0.0121761	0.0103312	0.0104437	0.0105974	0.0130336	0.00856774	0.0101625	0.0101249	0.0105124	0.00999578	0.0127764	0.0147274	0.0135203	0.013275	0.0132291	0.0125154	0.0122893	0.0136508	0.0112947	0.010624
6 Microhyla beilunensis	0.0218818	0.0284464	0.0196937	0.0306346	0.02407		0.00851023	0.0108707	0.0130403	0.0124338	0.0108732	0.010908	0.0106119	0.0107123	0.010828	0.0107549	0.0140754	0.0140073	0.0121601	0.0131489	0.0129793	0.0124057	0.013182	0.0128022	0.0131145	0.0132916	0.0120769	0.0121455	0.0107892	0.0104957	0.0106339	0.0129899	0.00681924	0.00955488	0.00946635	0.00951253	0.00968334	0.0124828	0.0141876	0.013234	0.013235	0.0124976	0.0118318	0.0127174	0.0131514	0.0113721	0.010265
7 Microhyla fissipes	0.0371991	0.0459519	0.0393873	0.059081	0.0525164	0.0415755		0.0116126	0.013587	0.0128492	0.0120475	0.0118134	0.0120243	0.0120284	0.0125745	0.0118584	0.0143598	0.0142633	0.0122353	0.0130408	0.0127675	0.0126932	0.014236	0.0137127	0.0134003	0.014187	0.0130399	0.0131042	0.0111593	0.01165	0.0120367	0.0131076	0.00911524	0.00725327	0.00762049	0.00589779	0.0103654	0.0133907	0.0138554	0.0136555	0.0135214	0.0125827	0.0126634	0.0126533	0.0134114	0.0126172	0.0109011
8 Microhyla heymonsi	0.0525164	0.0656455	0.0612691	0.0678337	0.0525164	0.0634573	0.0722101		0.0137614	0.0137396	0.00994754	0.00958004	0.010267	0.0105318	0.0105547	0.0104996	0.0133474	0.013444	0.0128853	0.0132626	0.0130913	0.0138242	0.0139025	0.0130791	0.0142418	0.0140972	0.0133593	0.0138262	0.00831522	0.00746389	0.0106315	0.0133575	0.0107714	0.0113657	0.0117873	0.0113331	0.00991583	0.0125156	0.0143419	0.0134203	0.0132746	0.0136948	0.0129081	0.0128302	0.0137522	0.0121331	0.0103881
9 Microhyla pulchra	0.0875274	0.100656	0.0875274	0.102845	0.0984683	0.0875274	0.102845	0.102845		0.014033	0.014186	0.0144959	0.0149092	0.014119	0.0131904	0.0138805	0.0140244	0.0143944	0.0141357	0.0137485	0.013748	0.0144315	0.0145678	0.0141232	0.0147153	0.0148603	0.0131827	0.0133264	0.0139517	0.0141198	0.0144291	0.0147365	0.01353	0.0131334	0.013096	0.0136402	0.0139851	0.0121097	0.0146587	0.0141514	0.014094	0.0136599	0.0134732	0.0137107	0.0143389	0.0139832	0.014041
10 Microhyla butleri	0.0940919	0.105033	0.102845	0.111597	0.0984683	0.0875274	0.0984683	0.105033	0.105033		0.0129745	0.0129276	0.0138051	0.0136813	0.013993	0.0139034	0.0136665	0.0135159	0.0117778	0.0142382	0.0126217	0.0128779	0.0143234	0.0134627	0.014146	0.0142216	0.0133572	0.0132229	0.0137596	0.0132529	0.0140401	0.0136754	0.0132721	0.013605	0.0133599	0.0130645	0.0134316	0.0137182	0.013898	0.013038	0.0126799	0.0131378	0.0127053	0.0133265	0.0133829	0.0143972	0.0132949
11 Microhyla borneensis	0.0634573	0.0700219	0.0656455	0.0743982	0.0612691	0.0634573	0.0809628	0.0547046	0.109409	0.100656		0.00624347	0.0093111	0.00978986	0.0110201	0.0104353	0.0141232	0.0139337	0.0128172	0.0134486	0.0127455	0.0135026	0.0138075	0.012781	0.0139846	0.0144914	0.0126119	0.0129549	0.0108394	0.00980638	0.0107753	0.0132328	0.0110982	0.0116933	0.0119882	0.0118623	0.0106492	0.0129473	0.0143806	0.013386	0.0135248	0.0133774	0.0128353	0.0126247	0.0131439	0.0123174	0.0113422
12 Microhyla malang	0.0612691	0.0700219	0.0656455	0.0765864	0.0612691	0.0634573	0.0765864	0.04814	0.107221	0.0962801	0.0196937		0.0093467	0.0107211	0.0112237	0.0109129	0.0142049	0.0143222	0.012739	0.0132626	0.0127697	0.0132827	0.0138107	0.0129043	0.0139972	0.0145069	0.0126224	0.0131919	0.0104872	0.00991228	0.0107142	0.0134868	0.011071	0.0120389	0.0119209	0.0114949	0.0109412	0.0128723	0.0144868	0.0137624	0.0137311	0.0137968	0.0130933	0.0126662	0.0133824	0.0120099	0.0111012
13 Microhyla orientalis	0.059081	0.0743982	0.0634573	0.0656455	0.0612691	0.0612691	0.0743982	0.0525164	0.109409	0.105033	0.0437637	0.0437637		0.0100675	0.0106409	0.0109729	0.014966	0.0150347	0.0134252	0.0138686	0.0138906	0.013888	0.0142126	0.013701	0.014677	0.0147551	0.0134883	0.013952	0.0116876	0.0102476	0.0109358	0.0139405	0.0110959	0.0126095	0.0126617	0.0121509	0.0111539	0.0128498	0.015424	0.0144707	0.0145342	0.0143769	0.0134586	0.0137717	0.0134277	0.0121515	0.0112723
14 Microhyla mantheyi	0.0656455	0.0722101	0.0700219	0.0656455	0.0568928	0.0634573	0.0765864	0.0568928	0.113786	0.107221	0.0525164	0.0612691	0.0525164		0.0109311	0.0105177	0.0142755	0.0143695	0.0126535	0.014082	0.0140283	0.014214	0.0141895	0.0139809	0.014803	0.014309	0.0141493	0.0131745	0.0115308	0.0103737	0.0114036	0.0139959	0.0113026	0.0122735	0.0119562	0.0122967	0.0106698	0.0131773	0.0145334	0.0140373	0.0139945	0.0132933	0.0130991	0.0133613	0.0138659	0.012702	0.0110462
15 Microhyla achatina	0.0634573	0.0722101	0.0700219	0.0656455	0.0656455	0.0634573	0.0853392	0.0612691	0.0919037	0.102845	0.059081	0.0656455	0.0568928	0.059081		0.0102238	0.0147342	0.0149352	0.0130666	0.0132883	0.0133687	0.0141848	0.0141033	0.0137729	0.0150297	0.0137422	0.0135556	0.0131665	0.0111292	0.0108657	0.0113495	0.0143838	0.0116055	0.0120599	0.012889	0.0124367	0.0116042	0.0124578	0.0149135	0.0143813	0.0143613	0.0138279	0.0126089	0.0132697	0.0138686	0.0115761	0.0111269
16 Microhyla gadjahmadai	0.0634573	0.0678337	0.0634573	0.0612691	0.0634573	0.0612691	0.0765864	0.0612691	0.100656	0.109409	0.059081	0.0678337	0.0612691	0.0568928	0.0568928		0.0145472	0.0148538	0.0134767	0.0141483	0.0133747	0.0133616	0.0144499	0.0132464	0.013986	0.0142642	0.0128425	0.0135912	0.0115446	0.0107282	0.0111779	0.0141337	0.0111993	0.0120535	0.0118869	0.0121419	0.0108437	0.0124116	0.0150685	0.0146517	0.0143261	0.0135954	0.0126484	0.012806	0.0130287	0.0119628	0.0108036
17 Microhyla laterite	0.111597	0.107221	0.109409	0.124726	0.12035	0.111597	0.109409	0.100656	0.126915	0.107221	0.115974	0.115974	0.115974	0.115974	0.118162	0.113786		0.00953322	0.0121844	0.0133609	0.0133285	0.0142153	0.0146835	0.0137888	0.0139862	0.0149017	0.0140424	0.0145172	0.0141884	0.0139404	0.0151187	0.0142429	0.0141309	0.0145929	0.0144606	0.0142792	0.0144121	0.0134246	0.00920372	0.00888377	0.0084128	0.014186	0.0137723	0.0134743	0.0139696	0.0149394	0.0148461
18 Microhyla sholigari	0.109409	0.109409	0.111597	0.126915	0.109409	0.107221	0.107221	0.0984683	0.12035	0.0984683	0.113786	0.115974	0.115974	0.113786	0.118162	0.115974	0.0459519		0.0124812	0.0126527	0.0130665	0.0147135	0.0144513	0.0144556	0.0147373	0.0148919	0.0142128	0.0142928	0.0141943	0.0136401	0.0150356	0.0150952	0.0145051	0.0146142	0.0144174	0.0143265	0.0141624	0.0132703	0.0102857	0.00799189	0.00888516	0.0130928	0.012936	0.0134032	0.0140054	0.0149673	0.0148994
19 Microhyla superciliaris	0.0853392	0.0962801	0.0962801	0.0962801	0.0853392	0.0853392	0.083151	0.0962801	0.113786	0.0722101	0.102845	0.0984683	0.102845	0.0962801	0.100656	0.109409	0.0897155	0.0897155		0.012795	0.0120679	0.0127562	0.0140513	0.0136995	0.0135835	0.0136332	0.0129163	0.013012	0.0120163	0.0123592	0.0136536	0.0136696	0.0129128	0.0128913	0.012765	0.0122041	0.0129129	0.0133974	0.0126701	0.0117932	0.0115076	0.0123806	0.0125166	0.0119736	0.0134478	0.0140345	0.0135171
20 Microhyla ornata	0.0919037	0.0984683	0.0940919	0.0962801	0.0984683	0.0962801	0.0962801	0.0984683	0.100656	0.105033	0.100656	0.100656	0.107221	0.109409	0.0940919	0.105033	0.105033	0.0940919	0.0853392		0.0114594	0.0123496	0.014142	0.0129305	0.0137933	0.0141754	0.0121352	0.0133837	0.0129156	0.01309	0.0132122	0.0135807	0.0131204	0.0127789	0.0132774	0.0128152	0.013516	0.0125463	0.0136992	0.0120269	0.0126605	0.0113109	0.00923717	0.0113619	0.0138181	0.012582	0.0139783
21 Microhyla rubra India	0.0809628	0.0919037	0.0940919	0.0940919	0.0875274	0.0897155	0.0875274	0.0919037	0.100656	0.083151	0.0940919	0.0919037	0.0984683	0.100656	0.0940919	0.0919037	0.105033	0.0919037	0.0787746	0.0722101		0.0136336	0.0141936	0.0130909	0.014692	0.0144958	0.0127989	0.0130991	0.0130613	0.0133229	0.0137913	0.0136288	0.0132627	0.0132643	0.0132509	0.0129813	0.0136776	0.0123698	0.0139572	0.0124793	0.0126809	0.0108722	0.0104272	0.00740738	0.0137258	0.0134364	0.0136357
22 Microhyla palmipes	0.0897155	0.102845	0.0940919	0.100656	0.0919037	0.083151	0.0897155	0.105033	0.109409	0.0897155	0.105033	0.100656	0.115974	0.115974	0.111597	0.105033	0.118162	0.118162	0.0853392	0.0787746	0.0940919		0.0131749	0.0129487	0.0118084	0.0130679	0.012564	0.0134726	0.0132971	0.0129794	0.0137133	0.0137625	0.0134395	0.0135455	0.0133429	0.0134895	0.0134661	0.0138449	0.0148223	0.0139133	0.0136157	0.0139493	0.0131964	0.0134251	0.0133146	0.0145168	0.013474
23 Microhyla annectens	0.100656	0.109409	0.109409	0.111597	0.0984683	0.0984683	0.107221	0.107221	0.12035	0.102845	0.105033	0.107221	0.111597	0.107221	0.107221	0.111597	0.12035	0.107221	0.0984683	0.0984683	0.0984683	0.0984683		0.00942414	0.0104826	0.0109596	0.0106411	0.00986159	0.0133083	0.013357	0.0142681	0.00991946	0.0141302	0.0143403	0.013717	0.0145948	0.0138451	0.0129785	0.0149898	0.0143939	0.014485	0.0146748	0.0142231	0.0145077	0.0118658	0.0149975	0.0142154
24 Microhyla marmorata	0.0853392	0.0984683	0.0984683	0.102845	0.0940919	0.0919037	0.105033	0.0984683	0.113786	0.0940919	0.0919037	0.0962801	0.105033	0.109409	0.105033	0.100656	0.107221	0.109409	0.0962801	0.0853392	0.0897155	0.0919037	0.0459519		0.0100383	0.0104023	0.010917	0.0118158	0.0134005	0.0128525	0.0137874	0.00875468	0.0132085	0.013462	0.0130898	0.0137555	0.0135823	0.0132506	0.0144144	0.0140151	0.0137872	0.0138517	0.0131233	0.0135291	0.0122964	0.0139041	0.0136129
25 Microhyla perparva	0.0940919	0.105033	0.109409	0.107221	0.0962801	0.0984683	0.102845	0.111597	0.118162	0.102845	0.105033	0.109409	0.118162	0.118162	0.118162	0.107221	0.115974	0.122538	0.0940919	0.100656	0.111597	0.0809628	0.0634573	0.0547046		0.0103803	0.010462	0.0116172	0.0138076	0.0137427	0.0145523	0.0108322	0.0139091	0.0135914	0.0131884	0.013708	0.0140996	0.0135832	0.0150732	0.0140135	0.0141335	0.0148693	0.0146311	0.0144146	0.0121529	0.0147609	0.0142735
26 Microhyla petrigena	0.0984683	0.102845	0.107221	0.113786	0.100656	0.0962801	0.111597	0.109409	0.124726	0.105033	0.111597	0.115974	0.12035	0.109409	0.102845	0.109409	0.124726	0.115974	0.0984683	0.105033	0.105033	0.0984683	0.059081	0.0612691	0.0525164		0.0107555	0.0112494	0.0131883	0.0137737	0.0144534	0.0113052	0.014094	0.0140621	0.0142254	0.0143431	0.0141183	0.0134396	0.0149689	0.0144736	0.0146951	0.0139643	0.0136088	0.013971	0.0117737	0.0150188	0.0141446
27 Microhyla hongiaoensis	0.083151	0.0940919	0.0940919	0.100656	0.0897155	0.0809628	0.0962801	0.0962801	0.0984683	0.0897155	0.0853392	0.0897155	0.0962801	0.105033	0.0962801	0.0875274	0.105033	0.105033	0.0853392	0.0765864	0.0853392	0.0853392	0.0568928	0.059081	0.0525164	0.0568928		0.00738497	0.0125634	0.0132872	0.0133838	0.0108888	0.0131243	0.0128431	0.0126334	0.0128992	0.0128483	0.0120299	0.0147518	0.0134658	0.0135479	0.0135313	0.0123573	0.0131504	0.0108495	0.0134572	0.0129866
28 Microhyla pulchella	0.0809628	0.0897155	0.0940919	0.0984683	0.0853392	0.0809628	0.0962801	0.0984683	0.0962801	0.0897155	0.0897155	0.0984683	0.102845	0.0919037	0.0897155	0.0940919	0.113786	0.105033	0.0897155	0.0853392	0.0875274	0.0940919	0.0503282	0.0700219	0.0656455	0.0634573	0.0262582		0.012717	0.0133126	0.0136721	0.0118257	0.0132929	0.0132329	0.0127207	0.0132197	0.0129391	0.0127871	0.0147702	0.0138552	0.0142068	0.0131901	0.0124883	0.0134189	0.0110577	0.0143752	0.012853
29 Microhyla ninhthuanensis	0.0547046	0.0656455	0.0634573	0.0678337	0.0525164	0.0568928	0.0700219	0.0393873	0.102845	0.102845	0.0634573	0.0547046	0.0700219	0.0765864	0.0722101	0.0743982	0.12035	0.113786	0.0853392	0.0962801	0.0919037	0.0962801	0.0962801	0.0984683	0.107221	0.0940919	0.0875274	0.0875274		0.00797235	0.0113306	0.0133878	0.011215	0.0111812	0.0115356	0.0109088	0.0106639	0.0124646	0.0138785	0.0136341	0.0136722	0.0137355	0.013024	0.0127906	0.0135726	0.0123182	0.011597
30 Microhyla daklakensis	0.059081	0.0765864	0.0656455	0.059081	0.0568928	0.059081	0.0722101	0.0306346	0.109409	0.100656	0.0503282	0.0503282	0.0525164	0.059081	0.0612691	0.0634573	0.109409	0.102845	0.0919037	0.100656	0.0984683	0.0962801	0.0962801	0.0962801	0.109409	0.105033	0.0962801	0.0940919	0.0306346		0.0110631	0.0129183	0.0111832	0.0118136	0.0121522	0.0114477	0.00936676	0.0125789	0.0143319	0.0131581	0.0131906	0.0135205	0.0126297	0.0132485	0.0137105	0.0127452	0.0106793
31 Microhyla pineticola	0.0634573	0.0722101	0.0678337	0.0787746	0.0634573	0.0656455	0.0809628	0.059081	0.118162	0.113786	0.0634573	0.0634573	0.0656455	0.0700219	0.0722101	0.0743982	0.131291	0.124726	0.111597	0.102845	0.105033	0.111597	0.115974	0.107221	0.124726	0.122538	0.0984683	0.102845	0.0678337	0.0678337		0.0140425	0.0109824	0.0123172	0.0123311	0.012201	0.0117212	0.0135034	0.0147902	0.0140992	0.0140445	0.0140427	0.0124602	0.0130075	0.0136563	0.00953862	0.0107568
32 Microhyla annamensis	0.0853392	0.0962801	0.0940919	0.102845	0.0940919	0.0897155	0.0940919	0.0984683	0.118162	0.0984683	0.102845	0.109409	0.105033	0.107221	0.107221	0.107221	0.109409	0.113786	0.0919037	0.0919037	0.0940919	0.102845	0.0568928	0.0393873	0.0634573	0.0656455	0.0568928	0.0700219	0.0984683	0.0940919	0.109409		0.0131999	0.013747	0.0137316	0.0131711	0.0130553	0.0136212	0.0148921	0.0138775	0.0138483	0.014434	0.0134488	0.0136494	0.0129156	0.014631	0.0138455
33 Microhyla okinavensis	0.02407	0.02407	0.00437637	0.0437637	0.0415755	0.02407	0.0437637	0.0656455	0.0919037	0.107221	0.0700219	0.0700219	0.0678337	0.0743982	0.0743982	0.0678337	0.113786	0.115974	0.100656	0.0984683	0.0984683	0.0984683	0.113786	0.102845	0.113786	0.111597	0.0984683	0.0984683	0.0678337	0.0700219	0.0722101	0.0984683		0.0101596	0.01003	0.00984792	0.0107217	0.0128583	0.0139573	0.0135967	0.013495	0.0131789	0.0122073	0.0130763	0.0139519	0.0115112	0.0105465
34 Microhyla mymensinghensis	0.0415755	0.0503282	0.0503282	0.0678337	0.0547046	0.04814	0.0284464	0.0700219	0.100656	0.105033	0.0765864	0.0765864	0.0809628	0.0787746	0.0765864	0.0787746	0.113786	0.111597	0.0919037	0.0897155	0.0962801	0.100656	0.109409	0.100656	0.102845	0.109409	0.0919037	0.0919037	0.0678337	0.0743982	0.0853392	0.100656	0.0547046		0.00624325	0.00748816	0.0104815	0.0135819	0.0145918	0.0142828	0.0141631	0.0130266	0.0125726	0.0132357	0.0140015	0.0126502	0.0112958
35 Microhyla chakrapanii	0.0437637	0.0525164	0.0525164	0.0700219	0.0568928	0.0503282	0.0306346	0.0765864	0.0984683	0.102845	0.0809628	0.0787746	0.0853392	0.0765864	0.0875274	0.0787746	0.113786	0.111597	0.0919037	0.0962801	0.0962801	0.0984683	0.102845	0.0984683	0.100656	0.111597	0.0897155	0.0919037	0.0765864	0.0809628	0.0875274	0.102845	0.0568928	0.0218818		0.00824965	0.0110173	0.0137118	0.0140443	0.0141471	0.0140536	0.013331	0.013064	0.012745	0.0139891	0.0130386	0.011503
36 Microhyla mukhlesuri	0.04814	0.0547046	0.04814	0.0700219	0.0612691	0.0503282	0.0196937	0.0678337	0.102845	0.0984683	0.0809628	0.0743982	0.0787746	0.0809628	0.0809628	0.0809628	0.109409	0.111597	0.0853392	0.0940919	0.0897155	0.0962801	0.113786	0.105033	0.105033	0.111597	0.0919037	0.0919037	0.0656455	0.0722101	0.0809628	0.0919037	0.0525164	0.0284464	0.0371991		0.0104193	0.0135533	0.0140468	0.013751	0.0135476	0.0130173	0.0130295	0.0132845	0.013837	0.0127867	0.0107212
37 Microhyla kodial	0.0568928	0.0612691	0.059081	0.0612691	0.0525164	0.0547046	0.0612691	0.0525164	0.113786	0.102845	0.0568928	0.0612691	0.0612691	0.0568928	0.0634573	0.0634573	0.118162	0.113786	0.0962801	0.109409	0.102845	0.105033	0.105033	0.107221	0.109409	0.105033	0.0919037	0.0940919	0.0656455	0.0503282	0.0722101	0.0919037	0.0634573	0.0612691	0.0700219	0.0612691		0.0137012	0.0148809	0.0137121	0.0135471	0.0131203	0.0128423	0.01322	0.0131926	0.0130367	0.00920745
38 Microhyla berdmorei	0.0919037	0.0962801	0.0897155	0.0897155	0.0897155	0.0875274	0.0984683	0.0897155	0.0853392	0.105033	0.0919037	0.0940919	0.0875274	0.0897155	0.0787746	0.0853392	0.107221	0.0940919	0.100656	0.0875274	0.0853392	0.111597	0.0897155	0.102845	0.105033	0.0984683	0.083151	0.0919037	0.0919037	0.0875274	0.107221	0.100656	0.0940919	0.105033	0.109409	0.107221	0.0984683		0.014153	0.0129147	0.0133478	0.0130033	0.0123621	0.0127023	0.0124448	0.0129865	0.012839
39 Microhyla zeylanica	0.118162	0.105033	0.107221	0.131291	0.126915	0.113786	0.100656	0.115974	0.140044	0.111597	0.118162	0.118162	0.122538	0.118162	0.12035	0.12035	0.0393873	0.0547046	0.0984683	0.109409	0.113786	0.129103	0.124726	0.113786	0.133479	0.129103	0.12035	0.12035	0.115974	0.113786	0.129103	0.12035	0.111597	0.113786	0.107221	0.105033	0.124726	0.115974		0.0101725	0.00955834	0.0143192	0.0140197	0.0140925	0.0139098	0.0149858	0.0149615
40 Microhyla darreli	0.107221	0.107221	0.107221	0.126915	0.111597	0.102845	0.102845	0.102845	0.122538	0.0962801	0.107221	0.109409	0.113786	0.118162	0.115974	0.122538	0.0415755	0.0350109	0.083151	0.0853392	0.0897155	0.111597	0.111597	0.105033	0.113786	0.113786	0.0984683	0.102845	0.107221	0.107221	0.115974	0.105033	0.111597	0.111597	0.113786	0.105033	0.115974	0.0984683	0.0503282		0.00656855	0.0127394	0.0126376	0.0126023	0.0140659	0.0141379	0.0143794
41 Microhyla karunaratnei	0.105033	0.111597	0.107221	0.122538	0.109409	0.102845	0.102845	0.0984683	0.124726	0.0897155	0.105033	0.102845	0.111597	0.118162	0.118162	0.118162	0.0393873	0.0459519	0.0765864	0.0940919	0.0984683	0.105033	0.109409	0.0984683	0.111597	0.115974	0.0962801	0.107221	0.107221	0.100656	0.115974	0.100656	0.111597	0.113786	0.113786	0.105033	0.109409	0.109409	0.04814	0.02407		0.0132941	0.0132032	0.012875	0.0138032	0.014115	0.0144431
42 Microhyla taraiensis	0.0940919	0.0940919	0.0919037	0.107221	0.100656	0.0919037	0.0853392	0.0984683	0.100656	0.100656	0.0984683	0.105033	0.111597	0.0962801	0.107221	0.0984683	0.115974	0.0940919	0.0787746	0.0656455	0.0634573	0.0962801	0.109409	0.100656	0.111597	0.105033	0.0962801	0.0919037	0.102845	0.105033	0.115974	0.107221	0.0962801	0.0919037	0.0984683	0.0919037	0.100656	0.0962801	0.12035	0.0962801	0.105033		0.00936735	0.0112561	0.0135986	0.0140417	0.0134227
43 Microhyla nilphamariensis	0.0765864	0.083151	0.0722101	0.0919037	0.0875274	0.0765864	0.083151	0.083151	0.0940919	0.0853392	0.0853392	0.0897155	0.0919037	0.0940919	0.083151	0.083151	0.102845	0.0897155	0.0809628	0.0437637	0.0568928	0.0809628	0.0962801	0.0875274	0.105033	0.0962801	0.0743982	0.0743982	0.0897155	0.0875274	0.0875274	0.0919037	0.0765864	0.0809628	0.0897155	0.0875274	0.0919037	0.0809628	0.111597	0.083151	0.0940919	0.0459519		0.0100725	0.013685	0.0128971	0.0124484
44 Microhyla mihintalei	0.0809628	0.0919037	0.0940919	0.0897155	0.0875274	0.0897155	0.0875274	0.0875274	0.0984683	0.0940919	0.0919037	0.0897155	0.0940919	0.0919037	0.0940919	0.0875274	0.105033	0.0962801	0.0765864	0.0722101	0.0262582	0.0919037	0.105033	0.100656	0.105033	0.0984683	0.0897155	0.0919037	0.0919037	0.0940919	0.100656	0.0984683	0.0984683	0.0962801	0.0919037	0.0940919	0.0984683	0.0897155	0.113786	0.0919037	0.0962801	0.0678337	0.0568928		0.0133045	0.012775	0.013738
45 Microhyla nanapollexa	0.100656	0.113786	0.109409	0.113786	0.105033	0.0984683	0.107221	0.107221	0.113786	0.107221	0.100656	0.100656	0.0919037	0.107221	0.107221	0.0919037	0.111597	0.105033	0.102845	0.111597	0.107221	0.109409	0.0809628	0.0875274	0.0809628	0.0787746	0.0700219	0.0743982	0.109409	0.105033	0.115974	0.0897155	0.113786	0.115974	0.115974	0.111597	0.100656	0.0919037	0.115974	0.118162	0.102845	0.107221	0.107221	0.100656		0.0146554	0.0137209
46 Microhyla neglecta	0.0678337	0.083151	0.0678337	0.0634573	0.0700219	0.0700219	0.0875274	0.0743982	0.102845	0.111597	0.0809628	0.0787746	0.0787746	0.0897155	0.0765864	0.0809628	0.133479	0.122538	0.113786	0.0875274	0.0940919	0.111597	0.122538	0.105033	0.122538	0.126915	0.0984683	0.107221	0.0765864	0.0809628	0.0459519	0.109409	0.0722101	0.0897155	0.0962801	0.0875274	0.0919037	0.0919037	0.137856	0.12035	0.118162	0.113786	0.0853392	0.0897155	0.122538		0.0123392
47 Microhyla irrawaddy	0.0612691	0.0700219	0.059081	0.0743982	0.0678337	0.0568928	0.0678337	0.0634573	0.113786	0.107221	0.0678337	0.0722101	0.0700219	0.0700219	0.0656455	0.0634573	0.124726	0.122538	0.111597	0.109409	0.102845	0.0984683	0.111597	0.109409	0.115974	0.109409	0.0940919	0.0919037	0.0743982	0.0634573	0.0722101	0.102845	0.0634573	0.0700219	0.0765864	0.0678337	0.0459519	0.0940919	0.124726	0.12035	0.122538	0.109409	0.0875274	0.105033	0.111597	0.0853392

## Sheet: Table S4
Supplementary Table 4. Morphological comparison of Microhyla dabieshanensis sp. nov. (MD) with M. mixtura (MM), M. beilunensis (MB) and M. fanjingshanensis (MF). All units in mm. p-values < 0.05 significance. Morphometric characters are explained in the methods section.
		Measurements														p-value from Wilcoxon Rank Sum Test
	Male								Female						male			female
	MD		MF		MB		MM		MD		MF		MB		MD vs. MM	MD vs. MF	MD vs. MB	MD vs. MF	MD vs. MB
	Range	mean	Range	mean	Range	mean	Range	mean	Range	mean	Range	mean	Range	mean
SVL	19.1-22.5	20.8±0.9	19.0-22.7	21.4±1.0	19.2-23.7	21.9±1.2	18.8-25.2	22.2±2.0	24.9-26.7	25.5±0.6	22.5-23.0	27.4±0.4	26.4-28.3	27.6±0.8	0.0473	0.0785	0.0017	0.0952	0.0318
HDL	4.73-5.6	5.1±0.3	7.3-8.9	8.1±0.6	5.7-7.2	6.4±0.4	5.8-6.6	6.2±0.3	6.4-7.5	7.2±0.4	8.6-8.7	8.7±0.1	6.8-8.0	7.4±0.5	0.0019	0	0	0.0952	0.2857
HDW	6.1-7.7	6.7±0.5	8.7-10.3	9.3±0.5	7.0-9.4	7.7±0.5	6.3-8.2	7.3±0.6	6.7-8.2	7.2±0.5	10.2-10.4	10.3±0.1	7.5-8.9	8.4±0.6	0.1946	0	0	0.0952	0.1905
SL	2.8-3.4	3.2±0.2	2.9-3.5	3.1±0.5	2.3-3.0	2.7±0.2	2.7-3.1	2.9±0.1	3.4-4.1	3.7±0.3	3.4-3.5	3.4±0.1	2.8-3.4	3.0±0.2	0.0006	0.0498	0	0.381	0.0159
IND	1.6-2.3	1.9±0.2	2.1-2.8	3.1±0.2	1.9-3.0	2.1±0.2	1.8-2.2	1.9±0.2	1.9-2.2	2.1±0.1	2.4-3.5	2.5±.01	2.3-2.4	2.3±0.1	0.5617	0.0004	0.1312	0.0952	0.1905
IOD	1.8-3.2	2.6±0.4	1.8-2.3	2.4±0.2	2.1-3.0	2.5±0.2	2.5-3.1	2.8±0.2	2.6-3.0	2.7±0.1	2.3-2.4	2.3±0.04	2.6-3.1	2.8±0.2	0.5617	0.0004	0.1312	0.381	0.5556
UEW	1.4-1.7	1.6±0.1	1.4-1.9	2.1±0.1	1.3-1.9	1.7±0.1	1.4-1.7	1.5±0.1	1.7-1.9	1.8±0.1	1.8-2.0	1.9±0.1	1.8-2.1	1.9±0.1	0.0012	0.4821	0.9916	0.0952	1
ED	1.9-2.6	2.1±0.2	1.9-2.7	1.7±0.6	2.0-3.3	2.8±0.3	2.5-2.9	2.7±0.1	2.3-2.7	2.5±0.1	2.6-2.6	2.6±0.1	2.9-3.3	3.1±0.2	0.0012	0.2787	0	0.0952	0.0318
LAL	8.5-9.8	9.0±0.4	8.0-9.9	9.1±0.5	7.8-9.4	8.7±0.4	7.9-10.5	9.6±0.9	9.7-10.4	10.1±0.3	9.0-9.5	9.3±0.4	9.5-10.3	10.0±0..4	0.4527	0.5981	0	0.381	0.0159
LW	1.4-1.6	1.5±0.1	1.4-2.0	1.7±0.2	1.1-1.7	1.4±0.1	1.07-1.4	1.3±0.1	1.7-2.3	1.9±0.2	1.9-2.1	2.0±0.1	1.4-1.5	1.4±0.02	0.0002	0.3797	0	0.381	0.0159
HAL	5.0-6.2	5.4±0.3	5.2-6.0	5.6±0.3	4.8-6.0	5.3±0.3	4.7-6.5	5.8±0.5	6.1-6.2	6.2±0.03	6.1-6.2	6.2±0.1	5.8-6.7	6.1±0.4	0.5166	0.578	0.0004	0.0952	0.0318
HLL	37.5-43.3	39.5±1.5	36.0-39.7	37.4±0.9	30.2-37.9	35.1±1.9	33.0-42.7	38.98±3.1	39.8-47.3	42.2±2.7	40.6-41.0	40.8±0.3	39.8-42.6	41.2±1.5	0.0002	0.0012	0	0.1905	0.0159
TL	10.8-12.1	11.4±0.5	12.4-14.3	13.3±0.7	9.0-12.7	11.7±0.7	11.1-14.4	13.8±1.0	13.6-15.1	14.3±0.5	14.0-14.6	14.3±0.4	12.9-14.5	13.8±0.8	0.0004	0.0002	0.1286	0.0952	0.0159
TW	2.9-3.4	3.1±0.1	3.7-4.3	4.0±0.2	3.0-4.0	3.4±0.3	2.6-3.8	3.48±0.4	3.3-4.2	3.6±0.3	4.5-4.7	4.6±0.2	3.7-4.0	3.9±0.1	0.3567	0	0.0357	0.0952	0.9048
TFL	16.1-18.7	17.0±0.7	17.2-19.2	18.0±0.6	13.9-17.7	16.3±0.9	15.4-20.3	18.5±1.5	18.4-20.6	19.6±0.7	17.4-19.5	18.5±1.5	18.5-20.5	19.5±1.0	0.1087	0.1877	0	0.8571	0.0318
FL	11.3-13.8	12.0±0.7	12.5-14.0	13.2±0.5	9.9-12.5	11.5±0.6	10.9-14.2	12.8±0.98	13.1-15.2	14.0±0.7	14.2-14.4	14.3±0.1	12.9-13.4	13.2±0.3	0.6573	0.0045	0	0.0952	0.0159
